# Supplementary material for: Anti-Obesity Effects of Soy Peptides In Vivo: A Meta-Analysis of Randomized Controlled Trials
Source: Foods. 2026 Apr 1;15(7):1191. doi: 10.3390/foods15071191 (PMC13073697; doi:10.3390/foods15071191)
Supplement: Supplementary file 1 [file foods-15-01191-s001.zip]

Archive with 1 entries (1 files):
- foods-4128273-supplementary.pdf
